# Supplementary material for: Environmental uncertainty shapes human effort learning
Source: PLoS Biol. 2026 May 7;24(5):e3003791. doi: 10.1371/journal.pbio.3003791 (PMC13175491; doi:10.1371/journal.pbio.3003791)
Supplement: S1 Data — S4A, S4B, S5B, S5C, and S6A–S6D. (XLSX) [file pbio.3003791.s001.xlsx]

## Sheet: Fig3A
Subject	vol	noise	last effort	vol*noise	vol*last effort	noise*last effort	vol*noise*last effort
s02	0.00959098	-0.00217365	-0.00228562	-0.0150713	-0.00262876	0.00186745	-0.00524779
s05	0.0166316	0.0666863	-0.0224424	-0.00668917	0.0109613	-0.0117248	0.0077259
s06	-0.0196201	-0.0113903	0.0108602	0.0325187	0.00597372	-0.00483871	-0.0157742
s07	0.00409843	0.016646	0.0326665	0.0079671	0.0076202	-0.000223614	0.0085545
s09	0.00641841	0.00145685	0.0140714	-0.0115917	-0.00290114	0.0106978	-0.00800555
s10	-0.00916444	0.0356117	0.00771551	0.0105654	-0.0041282	-0.00361825	-0.0111675
s11	-0.00540506	-0.0166014	-0.0113464	0.00721382	0.00196622	-0.0151098	-0.00241055
s12	-0.0138577	0.00684468	0.00519949	-0.00942231	-0.0102041	0.00240846	-0.0098885
s13	-0.0108068	0.0106753	-0.0167523	-0.00809016	0.000359182	-0.0139594	0.00802147
s14	-0.0178744	0.0607075	0.00891004	0.0346796	-0.00856212	-0.00542963	-0.012341
s15	-0.0197925	-0.00807387	0.0424908	0.00708342	-0.00706366	-0.00714102	-0.013852
s17	0.00258059	-0.0137915	-0.00460536	0.00261942	-0.00225072	-0.00998583	-0.0120135
s19	0.0187018	0.0296909	0.0140533	-0.00403053	0.0032676	-0.00956833	-0.00369832
s20	-0.020658	0.0686316	0.0194125	0.0163462	0.00263428	0.00217741	0.00722571
s21	-0.0303184	0.0129457	0.035613	0.00495534	-0.00359205	-0.0210356	0.000921909
s22	-0.0174575	0.0686616	0.0187914	-0.0215282	0.00869859	0.0129801	-0.00962449
s23	0.0150012	0.036106	0.0439216	-0.0180001	-0.0196897	0.00197473	0.00267399
s24	0.0494291	0.0223199	0.0441573	-0.0163513	0.00502712	0.0325716	-0.0185081
s25	0.000800742	0.0261463	0.00508347	-0.000894899	-0.000865123	-0.0238712	0.0110021
s26	0.0302877	0.0102509	0.0537952	-0.028666	-0.00763017	-0.00945503	-0.0229294
s27	-0.00296127	-0.00134749	0.027417	0.0141789	0.00454366	-0.010256	0.00554284
s28	-0.00747919	-0.0158938	0.0191968	0.00500438	0.0121331	0.0156638	-0.00272464
s30	-0.03117	0.0694358	0.013341	0.00335244	-0.00704256	-0.00878827	-0.0112019
s32	0.0260757	0.000534629	0.000494776	-0.0179106	0.0141016	-0.0162024	0.0191333
s33	0.0525386	0.0954109	0.049668	-0.0132468	0.0131138	-0.0218444	0.00920908
s34	-0.0240266	0.0750922	0.0536368	0.0210921	0.00849395	0.0131666	-0.00127743
s35	-0.0300329	0.0343897	0.00181617	0.0334263	-0.00213423	0.00298828	0.00601449
s36	0.0194269	0.0189614	0.0253497	-0.0187519	0.00228889	-0.000590235	-0.00979777

## Sheet: Fig3B
Subject	lowNoise_lowVol	lowNoise_highVol	highNoise_lowVol	highNoise_highVol
s02	312.064	326.468	318.5	315.021
s05	343.011	368.044	398.667	404.132
s06	361.652	325.766	329.809	338.889
s07	465.591	465.892	470.774	481.783
s09	301.097	312.609	310.764	306.022
s10	361.83	347.231	380.652	382.637
s11	340.022	330.936	324.128	325.021
s12	339.956	337.565	358.217	334.979
s13	298.396	297.505	310.602	299.161
s14	414.645	370.366	439.484	451.065
s15	328.128	312.258	318.826	310.085
s17	287.867	289.247	280.043	282.747
s19	409.152	430.702	438.447	450.923
s20	341.828	318.66	380.826	378
s21	326.553	305.787	332	314.581
s22	296.191	299.761	355.363	329.17
s23	367.34	391.871	409.677	407.936
s24	349.213	387.979	375.204	399.022
s25	336.301	337.66	356.86	355.383
s26	318.574	363.851	342.667	344.109
s27	366.913	357.383	352.637	360.362
s28	435.516	423.828	415.957	414.301
s30	424.067	388.979	478.247	456.374
s32	380.5	416.596	394.848	398.301
s33	358.809	414.17	447.87	488.593
s34	388.739	355.128	431.692	429.447
s35	466.935	413.085	468.191	470.043
s36	384.624	412.86	414.839	413.187

## Sheet: Fig4C
Subject	lowNoise_lowVol	lowNoise_highVol	highNoise_lowVol	highNoise_highVol
s02	0.774317	0.286478	0.683007	0.214042
s05	0.496804	0.390638	0.574034	0.167535
s06	0.283293	0.181548	0.400493	0.360181
s07	0.356588	0.39243	0.402579	0.173997
s09	0.497968	0.350634	0.339042	0.157527
s10	0.368174	0.500526	0.633808	0.407432
s11	0.480732	0.428603	0.357465	0.228172
s12	0.43816	0.466259	0.441719	0.226283
s13	0.92385	0.674403	0.663848	0.350161
s14	0.525548	0.212592	0.15509	0.246679
s15	0.658238	0.693962	0.25906	0.32934
s17	0.57394	0.455876	0.316651	0.722986
s19	0.32165	0.308527	0.523354	0.168831
s20	0.140652	0.238272	0.135132	0.152649
s21	0.255188	0.769448	0.410305	0.517975
s22	0.324858	0.380095	0.107723	0.108165
s23	0.470808	0.332963	0.409576	0.304201
s24	0.557092	0.374468	0.174953	0.359344
s25	0.829184	0.533139	0.430427	0.532464
s26	0.51861	0.361636	0.223025	0.186333
s27	0.817142	0.466463	0.470799	0.325445
s28	0.108098	0.115655	0.316101	0.350477
s30	0.841221	0.479941	0.349015	0.465014
s32	0.325141	0.712448	0.413777	0.421681
s33	0.58771	0.321789	0.468224	0.34991
s34	0.348466	0.711198	0.301536	0.375717
s35	0.481237	0.278084	0.543327	0.296353
s36	0.518887	0.357142	0.240435	0.192736

## Sheet: Fig5A
Subject	vol	noise	jumpSign	absJumpSize	vol*noise
s02	0.0828702	0.0899591	0.137188	0.207213	-0.00804659
s05	0.0422594	-0.21263	0.0998747	0.209767	0.0352699
s06	0.0781771	-0.0577706	0.175962	0.238484	-0.0350327
s07	0.0558736	0.000615024	0.144164	0.0897654	0.0607978
s09	-0.0205968	0.0336427	0.0357844	0.132826	0.000901983
s10	0.0463853	-0.153526	0.103044	0.188138	-0.0423089
s11	0.0139937	0.0163655	0.0965902	0.215399	-0.12425
s12	0.0794208	-0.0196035	0.00456869	0.258781	-0.0396591
s13	0.0355464	-0.087507	0.0816106	0.255592	-0.0161054
s14	0.0447933	-0.0725083	0.0663655	0.225743	-0.149464
s15	0.0345066	-0.0338469	-0.00479349	0.247708	-0.134036
s17	0.0455671	-0.0475413	0.204175	0.279281	-0.0906403
s19	0.0520609	0.136063	0.159228	0.218673	-0.0745816
s20	0.110895	-0.0584314	0.0623022	0.179596	-0.0602274
s21	5.37721e-05	-0.0508172	0.00358065	0.201091	-0.0388271
s22	0.0818837	-0.176115	0.0544603	0.179049	-0.010418
s23	-0.0262134	-0.035912	0.240835	0.21834	0.0574752
s24	0.0120462	-0.129111	0.0218942	0.155254	0.0145304
s25	0.00747087	-0.0541092	0.122128	0.266642	-0.0710913
s26	0.0241502	-0.139805	0.0363313	0.276453	-0.00339078
s27	0.00934129	-0.0968815	0.14545	0.297234	0.0423397
s28	0.0625304	0.0048775	0.131427	-0.0213903	-0.0173774
s30	0.137111	-0.0419044	0.115565	0.219944	-0.11074
s32	-0.0709612	-0.0637073	0.12796	0.224209	-0.0261948
s33	-0.085826	-0.0208024	0.147211	0.286915	0.0261903
s34	-0.0299264	-0.0050624	0.0467785	0.167933	0.0180786
s35	0.0537704	-0.090274	0.206288	0.0980772	-0.0096834
s36	0.0528774	-0.0364128	0.143552	0.127047	-0.0235106

## Sheet: Fig5B
Subject	lowNoise_lowVol	lowNoise_highVol	highNoise_lowVol	highNoise_highVol
s02	514.205	629.862	581.568	681.56
s05	741.472	737.74	521.563	552.092
s06	372.09	452.783	370.326	396.157
s07	543.976	565.039	504.918	606.878
s09	449.843	470.395	461.365	478.727
s10	531.056	653.931	447.114	466.424
s11	340.067	398.839	417.914	379.66
s12	329.483	393.753	325.54	354.645
s13	455.175	510.376	456.387	442.409
s14	402.911	582.786	477.306	432.73
s15	362.936	533.6	430.333	383.66
s17	337.267	431.239	395.348	360.022
s19	413.495	486.833	500.864	556.442
s20	449.311	567.253	482.299	451.708
s21	459.011	468.522	425.385	430.323
s22	516.516	677.405	415.868	486.761
s23	638.366	573.753	534.337	570.944
s24	600.475	604.657	486.475	520.685
s25	377.573	422.602	390.903	392.813
s26	457.253	466.703	380.857	423
s27	543.955	486.14	439.023	427.187
s28	594.615	625	519.341	571.671
s30	418.386	633.205	481	523.646
s32	458.644	460.067	420.289	364.022
s33	343.978	308.329	347.788	323.718
s34	453.674	449.978	450.259	417.578
s35	502.405	554.184	500.276	532.575
s36	443.67	462.889	420.396	429.545

## Sheet: FigS3
Subject	-0.3	-0.2	-0.1	0.1	0.2	0.3
s02	0.298443	0.227431	0.117593	-0.0276619	-0.136846	-0.21422
s05	0.224901	0.182608	0.101642	-0.0831537	-0.178734	-0.149196
s06	0.170004	0.137117	0.0341707	-0.196	-0.176024	-0.354486
s07	0.0263669	-0.0156126	-0.0509322	-0.206104	-0.265146	-0.26592
s09	0.214767	0.139982	0.0965167	0.0257948	-0.0994922	-0.19275
s10	0.145966	0.0757511	0.0365365	-0.124785	-0.224261	-0.304236
s11	0.265304	0.199161	0.126614	-0.0407433	-0.134517	-0.244516
s12	0.214472	0.15767	0.131749	-0.137416	-0.145018	-0.34512
s13	0.28903	0.154511	-0.00069046	-0.0826718	-0.20408	-0.312531
s14	0.245448	0.142412	0.109592	-0.021149	-0.168948	-0.275412
s15	0.214852	0.118708	0.0384214	-0.0601373	-0.177438	-0.306237
s17	0.254553	0.140309	0.0568891	-0.114246	-0.18884	-0.326389
s19	0.148035	0.0803142	-0.00786936	-0.125045	-0.261465	-0.366331
s20	0.19533	0.140979	-0.00670114	-0.0934033	-0.100714	-0.275435
s21	0.28165	0.211598	0.11368	-0.0187024	-0.120509	-0.217962
s22	0.145517	0.138844	0.0138568	-0.0807202	-0.206663	-0.201704
s23	0.156271	0.0899397	-0.0407657	-0.119899	-0.244938	-0.293607
s24	0.201305	0.140825	0.120245	-0.089982	-0.173093	-0.213377
s25	0.233734	0.123714	-0.0151669	-0.10399	-0.227364	-0.287825
s26	0.199795	0.118446	0.0254647	-0.0861746	-0.177923	-0.247051
s27	0.234198	0.17813	0.059391	-0.0276316	-0.187283	-0.275222
s28	0.10814	0.0535176	0.040575	-0.118449	-0.231366	-0.268332
s30	0.232752	0.23454	0.12392	-0.0187491	-0.127373	-0.233061
s32	0.157513	0.0872599	-0.0373524	-0.171312	-0.239765	-0.31001
s33	0.173925	0.10424	0.0165134	-0.0816719	-0.220553	-0.273033
s34	0.229021	0.173443	0.0784702	-0.0695751	-0.150837	-0.290463
s35	0.0930467	-0.0128086	-0.0544591	-0.185453	-0.257087	-0.31792
s36	0.0948823	0.054315	0.0166213	-0.179535	-0.251771	-0.344944

## Sheet: FigS4A
Subject	vol	block34-12	block78-56	noiseDiff	trial	last effort	vol*noiseDiff	vol*last effort	noiseDiff*last effort	vol*noiseDiff*last effort
s02	0.0277853	0.0094794	0.00936615	-0.00211337	-0.0209406	-0.000978499	-0.0151227	-0.00361659	0.00246375	-0.00573017
s05	0.0125507	0.000356276	-0.0172795	0.0668021	0.00467607	-0.0228868	-0.00670407	0.0104533	-0.0115979	0.00734335
s06	-0.0353815	-0.0288747	-0.00845976	-0.0113583	0.017831	0.0152579	0.0327634	0.00390715	-0.0057881	-0.0148204
s07	0.00230755	0.0366674	0.0335469	0.0165057	0.0019693	0.0326835	0.00782457	0.00731908	0.00118497	0.00757712
s09	-0.0447968	-0.0218887	-0.0279339	0.00239392	0.0587638	0.0108198	-0.0125732	0.00124723	0.0103557	-0.00537638
s10	-0.0134193	0.0160372	-0.00170548	0.0358234	0.00466474	0.00817423	0.0107594	-0.00516134	-0.00391364	-0.0105232
s11	0.00856759	-0.00988681	0.0180842	-0.0165366	-0.0159652	-0.0109848	0.00714585	0.00135478	-0.0159967	-0.00121385
s12	0.0432106	-0.0024675	0.0324533	0.00606389	0.0652626	0.0103445	-0.00873499	-0.0142915	0.00400823	-0.0129912
s13	0.00811072	-0.00308954	0.00189837	0.0106424	0.0218396	-0.0179163	-0.00797953	0.000927427	-0.014786	0.00864945
s14	0.0286743	0.0621311	0.0249314	0.0603923	0.0532382	0.0125751	0.0348377	-0.00815247	-0.00170259	-0.0126315
s15	-0.0191379	0.00859373	0.0158428	-0.00792338	0.000950984	0.0424655	0.00700522	-0.00693343	-0.00775279	-0.0134966
s17	-0.00626608	-0.00494894	0.00306767	-0.0137441	-0.0102796	-0.00505397	0.00249636	-0.00218828	-0.0102016	-0.0119977
s19	0.0843149	-0.0315169	-0.0297267	0.0290475	0.0758725	0.0202253	-0.0033848	0.00242402	-0.00832399	-0.00579621
s20	0.00604914	-0.0391349	0.0103651	0.0689295	0.0303612	0.0204288	0.0163063	0.00330636	0.00478942	0.00570796
s21	-0.0261837	0.0188755	-0.0138027	0.0129138	0.00478455	0.0351538	0.00486511	-0.00305559	-0.0204901	0.000819976
s22	0.00411651	0.0134981	-0.00692389	0.0687032	0.0247396	0.0192467	-0.0216661	0.00915897	0.0133852	-0.00981295
s23	-0.0326877	0.0161762	0.0221866	0.0361831	0.0546742	0.0399191	-0.0177534	-0.0177361	0.0022475	0.00145191
s24	0.0586923	-0.00309295	0.0521761	0.0221336	-0.0113361	0.0429073	-0.0169808	0.00502815	0.0316325	-0.0189189
s25	0.00794905	0.0180412	0.00469964	0.0262042	-0.00816715	0.00518958	-0.000938885	9.84715e-05	-0.0239641	0.0102086
s26	-0.0900902	-0.0113774	0.036132	0.0109413	0.138232	0.0482998	-0.0285702	-0.00492762	-0.0061458	-0.0266512
s27	-0.0533653	-0.0019939	0.0077099	-0.00115539	0.0579464	0.0269009	0.0140087	0.00695931	-0.0157587	0.0072904
s28	0.0652539	0.00955449	0.0127114	-0.0160582	0.0835584	0.0196143	0.00546191	0.0154473	0.0233781	-0.00816278
s30	0.0177858	0.0291078	0.0349818	0.0685354	0.0563062	0.00776212	0.00390726	-0.00225324	-0.00712528	-0.0147528
s32	0.0937771	-0.0145702	-0.00188418	0.000359229	0.0780129	0.00737282	-0.0178149	0.0129916	-0.0135016	0.0164741
s33	0.0215497	-0.0450938	-0.0597191	0.0957183	0.0362802	0.0457856	-0.0125207	0.0176061	-0.0227907	0.00733974
s34	0.00595458	0.0325572	-0.0235004	0.0757271	0.0343978	0.0548145	0.0204353	0.00901422	0.0151563	-0.00268736
s35	0.0116328	-0.00951906	0.00467783	0.0343166	0.0479348	-0.00227356	0.0334626	0.00160739	0.0050366	0.00287977
s36	-0.0345678	0.024032	0.0582876	0.0192088	0.0617018	0.0222778	-0.0187683	0.00430319	0.00122489	-0.0119145

## Sheet: FigS4B
Subject	Block 1+2	Block 3+4	Block 5+6	Block 7+8
s02	1.79768	-0.894306	-0.0155122	-0.412512
s05	0.704658	0.586364	0.354308	0.787119
s06	-2.43868	-1.16528	0.74099	0.663177
s07	0.295874	-0.889592	0.76138	0.520725
s09	1.8828	0.101662	-0.508263	1.51836
s10	0.000689123	-0.281006	-0.354491	-0.499456
s11	-1.29091	-0.496718	0.0999451	0.339351
s12	2.95499	-1.78702	1.45499	1.32394
s13	-0.477163	1.0748	0.620554	0.630327
s14	2.43881	2.15128	0.958298	-1.46102
s15	-0.315529	1.74634	-0.725257	1.20696
s17	0.563242	-0.38487	0.448006	-1.34567
s19	0.466844	-0.28864	0.196322	-0.21912
s20	1.16837	2.41196	-0.339078	0.118294
s21	1.13632	0.977709	1.43548	0.00473025
s22	1.98758	-3.07298	2.25969	1.65736
s23	0.780608	1.8427	1.72353	-0.13536
s24	1.6327	2.07616	2.15946	0.22682
s25	-0.303795	0.159797	0.386668	-0.38469
s26	3.59231	3.62236	-0.321738	2.334
s27	-0.399312	-0.438078	1.5882	0.742261
s28	2.44608	-0.0871493	1.35428	-0.114144
s30	0.960568	1.92316	1.71758	1.44356
s32	-1.8774	0.961968	0.900722	-0.447
s33	2.68629	1.62862	2.30095	1.76295
s34	2.82792	-0.142111	1.45959	-0.741404
s35	4.06853	1.3066	-0.717112	0.883496
s36	2.58026	0.922623	1.03145	0.0321452

## Sheet: FigS5B
Subject	0.2	0.3	0.4	0.5
s02	0.0119513	0.0142079	0.0163551	0.0184433
s05	0.0131694	0.017676	0.0180168	0.0215148
s06	0.0103877	0.0123914	0.0139409	0.0140378
s07	0.0105781	0.0135106	0.0178856	0.0244851
s09	0.0103062	0.0129721	0.0151616	0.0173671
s10	0.015145	0.0177512	0.0216457	0.023017
s11	0.011783	0.0135299	0.0165338	0.019576
s12	0.0117477	0.0150565	0.016493	0.0186025
s13	0.0110506	0.0129026	0.0168262	0.0202552
s14	0.0103642	0.0131495	0.0168944	0.0192766
s15	0.0094583	0.0117678	0.014715	0.0178784
s17	0.0109084	0.0151612	0.016455	0.0207553
s19	0.0123446	0.0120561	0.0138229	0.0148967
s20	0.0169853	0.0185965	0.0236691	0.0268325
s21	0.0156505	0.0123184	0.0155847	0.0170379
s22	0.011207	0.0140451	0.0160915	0.0190279
s23	0.0122475	0.0145257	0.0170567	0.0184472
s24	0.0166917	0.0203539	0.0268984	0.0303921
s25	0.0100786	0.0119349	0.0153573	0.0174833
s26	0.0117823	0.014078	0.0172094	0.020169
s27	0.0125485	0.013941	0.0169952	0.0207469
s28	0.0142467	0.0189461	0.0205489	0.0232653
s30	0.0150978	0.0190189	0.0241534	0.0245911
s32	0.0122802	0.0165713	0.0211768	0.021481
s33	0.0145912	0.0160979	0.0191148	0.0227596
s34	0.00940298	0.0127323	0.0147284	0.0161846
s35	0.0103818	0.0141133	0.0162227	0.0177646
s36	0.0108065	0.0140423	0.0185185	0.0195261

## Sheet: FigS5C
Subject	Motor noise (t-1)	Required effort (t-1)
s02	0.00743591	-0.00223862
s05	-0.00030963	0.00108742
s06	-0.000600756	0.00521916
s07	-0.0095078	0.0234021
s09	-0.00207433	0.00178908
s10	0.00185724	0.00979492
s11	-0.00601881	0.00422663
s12	-0.007615	0.0114767
s13	-0.00287308	0.00882477
s14	-0.0015553	-0.0026356
s15	0.00827497	-0.00344008
s17	-0.000447129	0.00880412
s19	0.000999561	0.0167252
s20	0.00207808	-0.000833682
s21	0.00561373	0.00858885
s22	0.00345069	0.000844256
s23	-0.00548652	0.0223015
s24	-0.00068409	0.00352711
s25	0.0129049	0.013585
s26	-0.00188713	0.00704735
s27	-0.00633844	0.00751744
s28	0.0023811	0.00956114
s30	0.00310223	0.0144504
s32	-0.0085528	0.0185394
s33	0.00205416	0.00625691
s34	0.00188911	0.004243
s35	-0.000701914	0.0278795
s36	-0.00222827	0.00965576

[truncated: 4 more sheets: FigS6A, FigS6B, FigS6C, FigS6D]
